# Supplementary material for: Evaluating a 30-Hour Training Program for Community Health Workers on 4Ms Implementation in FQHCs Using the Kirkpatrick Model
Source: Healthcare (Basel). 2025 Oct 23;13(21):2677. doi: 10.3390/healthcare13212677 (PMC12608867; doi:10.3390/healthcare13212677)
Supplement: Supplementary file 1 [file healthcare-13-02677-s001.zip]

Archive with 1 entries (1 files):
- healthcare-3910288-supplementary.pdf
